# Supplementary material for: Development of Quantitative Real-Time PCR and Loop-Mediated Isothermal Amplification Assays for the Surveillance and Diagnosis of Herpes B Virus Infection
Source: Viruses. 2023 Oct 13;15(10):2086. doi: 10.3390/v15102086 (PMC10611326; doi:10.3390/v15102086)
Supplement: Supplementary file 1 [file viruses-15-02086-s001.zip]

Archive with 1 entries (1 files):
- viruses-2652221-supplementary.pdf
